# Supplementary material for: Maize Inbreds Exhibit High Levels of Copy Number Variation (CNV) and Presence/Absence Variation (PAV) in Genome Content
Source: PLoS Genet. 2009 Nov 20;5(11):e1000734. doi: 10.1371/journal.pgen.1000734 (PMC2780416; doi:10.1371/journal.pgen.1000734)
Supplement: Table S2 — qPCR validation of Class 4 CNVs. (0.03 MB XLS) [file pgen.1000734.s015.xls]

## Sheet: Supp T2
Table S2. qPCR validation of Class 4 CNVs
Segment	CGH copy number	qPCR copy number	StDev	Validation	Forward primer	Reverse primer
1_95	2.01913	2.1061	0.33	Yes	ATAGCGTGCATAAACCATGTGATTCC	GCGGATCTGCTTTGATTTCCTAAAAC
10_104	2.02228	3.93748	2.6	Yes*	TATCAAGGAGTGCAGGAAGGAGACAC	AAGATCTGCGTGTCAAACTGAAGGAC
2_1446	2.09741	2.16597	0.503	Yes	AAAGGCAGACCAACTGAAAAAGAAGG	ACCAACCGAGGGTCTATGTAAATTCG
8_2178	2.11485	1.88819	0.31	Yes	GACAGAAGCCAAATGGTTCATACAGG	CTGCTGTTATGTTTATGCCTGGCTTC
2_2850	2.23484	1.863	0.22	Yes	CTACCGGGCAAGAGTTTATCAGAACC	TCTTTCGGTTTGCATTTTATGGTCAG
4_308	2.34162	2.55427	0.58	Yes	GATAATCAAACTTGACCACGCCACTC	CGAGCTCTATCACTGCTTCTGGTCTC
5_104	2.34928	1.76769	0.29	Yes	GTAGCTAAATTTGAGAGCGCACATCG	CATGAATGAGCAAATCCAGATCACAG
8_2206	2.36385	2.00787	0.22	Yes	ACTGTCAACGTCCTTCTGCATCTTTC	AGTGTTCTCGCAGTTCAGCAATAAGG
8_2152	2.50597	5.02109	0.84	Yes*	GGTAAAAGGGGAGCTCGGTACTAACC	AACCAGCATGCCATTTTGTGATTTAG
1_4146	2.89288	3.30233	0.78	Yes	GGTGAGGCAAACAGACTAACACTTGG	GAGTTGCCCATAGCTTTACCTCCATC
5_2925	3.43501	8.51032	2.3	Yes*	AAAGAAGTTAACAGAGAGGCCGCAAG	ATTGGAATGGAGGGAGTGTTATTTGG
10_69	4.96746	1.1532	0.56	No	CAACGAGGAAGTGGTACTGCATTTTC	ATGTCAAATTCATGAGCAGAGCTTCC
Actin control		1.14333	0.24		GATGATGCGCCAAGAGCTG	GCCTCATCACCTACGTAGGCAT
Fie1 control		1.14333	0.31		CAATGACAATGCACTTCCTTAAATCCCTA	CCTTTTTCCACACTTGTTTTGGTGAA
Mez1 control		1.13525	0.21		TGTATTCGATATTTTATGCTGACGGAGGAA	TCGGTACGTGTGAGCGTTATTATGG
*The qPCR actually suggests even greater CNV than the aCGH
