# Supplementary material for: Maize Inbreds Exhibit High Levels of Copy Number Variation (CNV) and Presence/Absence Variation (PAV) in Genome Content
Source: PLoS Genet. 2009 Nov 20;5(11):e1000734. doi: 10.1371/journal.pgen.1000734 (PMC2780416; doi:10.1371/journal.pgen.1000734)
Supplement: Table S4 — Annotation of 180 filtered genes located within PAV segments. (0.08 MB XLS) [file pgen.1000734.s017.xls]

## Sheet: Supp T4
Table S4. Annotation of 180 filtered genes located within PAV segments
Gene_id	Chromosome	annotation	GO_term	is_chr6a	Closest rice gene b	rice annotation	Closest Arabidopsis gene c	Arabidopsis annotation
GRMZM2G081377	chr2	Putative uncharacterized protein	0	No	#N/A	#N/A	#N/A	#N/A
GRMZM2G025971	chr2	Agmatine coumaroyltransferase	transferase activity, transferring acyl groups other than amino-acyl groups	No	Os09g0544000	Transferase family protein.";category "III : InterPro domain-containing protein";GO_id "No significant hit available";InterPro_id "IPR003480 : Transferase";Representative_sequence "Os09g0544000")	AT5G48930.1	( HCT (HYDROXYCINNAMOYL-COA SHIKIMATE/QUINATE HYDROXYCINNAMOYL TRANSFERASE); quinate O-hydroxycinnamoyltransferase/ shikimate O-hydroxycinnamoyltransferase/ transferase )
GRMZM2G145095	chr2	Enzyme of the cupin superfamily	0	No	Os04g0509400	Cupin, RmlC-type domain containing protein.";category "III : InterPro domain-containing protein";GO_id "No significant hit available";InterPro_id "IPR008579 : Protein of unknown function DUF861, cupin_3";InterPro_id "	AT3G04300.1	( FUNCTIONS IN: molecular_function unknown; INVOLVED IN: biological_process unknown; LOCATED IN: cellular_component unknown; CONTAINS InterPro DOMAIN/s: Cupin, RmlC-type (InterPro:IPR011051), Protein of unknown function DUF861, cupin-3 (InterPro:IPR008579
GRMZM2G145075	chr2	Putative uncharacterized protein	ATP binding; calcium ion binding; protein amino acid phosphorylation; protein serine/threonine kinase activity	No	Os09g0471200	EGF-like calcium-binding domain containing protein.";category "III : InterPro domain-containing protein";GO_id "GO:0004672 : protein kinase activity";GO_id "GO:0004674 : protein serine/threonine kinase activity";GO_id	AT1G21210.1	( WAK4 (wall associated kinase 4); ATP binding / calcium ion binding / protein kinase/ protein serine/threonine kinase )
GRMZM2G118992	chr2	Enzyme of the cupin superfamily	0	No	Os04g0509400	Cupin, RmlC-type domain containing protein.";category "III : InterPro domain-containing protein";GO_id "No significant hit available";InterPro_id "IPR008579 : Protein of unknown function DUF861, cupin_3";InterPro_id "	AT3G04300.1	( FUNCTIONS IN: molecular_function unknown; INVOLVED IN: biological_process unknown; LOCATED IN: cellular_component unknown; CONTAINS InterPro DOMAIN/s: Cupin, RmlC-type (InterPro:IPR011051), Protein of unknown function DUF861, cupin-3 (InterPro:IPR008579
GRMZM2G054130	chr2	Putative uncharacterized protein	0	No	Os07g0530300	Protein of unknown function DUF1715, eukaryotic family protein.";category "III : InterPro domain-containing protein";GO_id "No significant hit available";InterPro_id "IPR013179 : Protein of unknown function DUF1715, e	AT2G20830.2	( folic acid binding / transferase )
GRMZM2G031904	chr2	Putative uncharacterized protein	0	No	#N/A	#N/A	#N/A	#N/A
GRMZM2G463267	chr2	26S proteasome non-ATPase regulatory subunit 13	0	No	Os03g0214600	Similar to 26S proteasome subunit-like protein (26S proteasome subunit RPN9a).";category "II : Similar to known protein";GO_id "No significant hit available";InterPro_id "IPR000717 : Proteasome component region PCI";R	AT4G19006.1	( 26S proteasome regulatory subunit, putative (RPN9) )
GRMZM2G162266	chr2	Putative uncharacterized protein	0	No	Os04g0595200	Similar to UPF0195 protein CG30152.";category "II : Similar to known protein";GO_id "No significant hit available";InterPro_id "IPR002744 : Protein of unknown function DUF59";Representative_sequence "AK068599")	AT1G68310.2	( vacuolar sorting signal binding )
GRMZM2G094662	chr2	#N/A	#N/A	No	#N/A	#N/A	#N/A	#N/A
GRMZM2G347361	chr2	Putative uncharacterized protein	0	No	#N/A	#N/A	#N/A	#N/A
GRMZM2G120449	chr2	Erg28 like protein	integral to membrane	No	Os12g0633200	Erg28-like family protein.";category "III : InterPro domain-containing protein";GO_id "GO:0005554 : molecular function unknown";GO_id "GO:0016021 : integral to membrane";InterPro_id "IPR005352 : Erg28-like";Representa	AT1G10030.1	( ERG28 (Arabidopsis homolog of yeast ergosterol28) )
GRMZM2G075145	chr2	N-acetyltransferase ESCO1	DNA repair; DNA-directed DNA polymerase activity; damaged DNA binding	No	Os04g0498900	Conserved hypothetical protein.";category "IV : Conserved hypothetical protein";GO_id "No significant hit available";InterPro_id "No significant hit available";Representative_sequence "J065071K10")	AT4G31400.1	( DNA-directed DNA polymerase/ damaged DNA binding )
GRMZM2G367348	chr2	Os01g0382000 protein (Putative pathogenesis-related protein 1)	extracellular region	No	#N/A	#N/A	#N/A	#N/A
GRMZM2G066546	chr2	Putative uncharacterized protein	0	No	#N/A	#N/A	#N/A	#N/A
GRMZM2G044438	chr2	Putative uncharacterized protein	0	No	#N/A	#N/A	AT2G24960.1	( unknown protein )
AC208892.3_FG005	chr2	Putative uncharacterized protein	0	No	Os07g0671800	Similar to Stress-related protein-like protein (Fragment).";category "II : Similar to known protein";GO_id "No significant hit available";InterPro_id "IPR008802 : Rubber elongation factor";Representative_sequence "AK1	AT3G05500.1	( rubber elongation factor (REF) family protein )
GRMZM2G375310	chr2	Putative uncharacterized protein	0	No	#N/A	#N/A	#N/A	#N/A
GRMZM2G121868	chr2	#N/A	#N/A	No	#N/A	#N/A	#N/A	#N/A
GRMZM2G176289	chr4	Putative uncharacterized protein	nucleus; regulation of transcription; transcription regulator activity	No	Os02g0705500	Basic helix-loop-helix dimerisation region bHLH domain containing protein.";category "III : InterPro domain-containing protein";GO_id "GO:0005634 : nucleus";GO_id "GO:0030528 : transcription regulator activity";GO_id	AT4G34530.1	( CIB1 (CRYPTOCHROME-INTERACTING BASIC-HELIX-LOOP-HELIX 1); DNA binding / transcription factor )
GRMZM2G007860	chr2	#N/A	#N/A	No	#N/A	#N/A	#N/A	#N/A
GRMZM2G094908	chr3	Putative uncharacterized protein	0	No	#N/A	#N/A	#N/A	#N/A
GRMZM2G159431	chr1	Homeobox protein HD1	nucleus; regulation of transcription, DNA-dependent; sequence-specific DNA binding; transcription factor activity	No	Os03g0123500	Similar to HOS66 protein.";category "II : Similar to known protein";GO_id "GO:0003677 : DNA binding";GO_id "GO:0003700 : transcription factor activity";GO_id "GO:0005634 : nucleus";GO_id "GO:0043565 : sequence-specifi	AT1G62990.1	( KNAT7 (KNOTTED-LIKE HOMEOBOX OF ARABIDOPSIS THALIANA 7); DNA binding / transcription activator/ transcription factor )
GRMZM2G542205	chr4	TPR domain containing protein	binding	No	Os04g0674100	Thioredoxin-like fold domain containing protein.";category "III : InterPro domain-containing protein";GO_id "No significant hit available";InterPro_id "IPR012335 : Thioredoxin fold";InterPro_id "IPR012336 : Thioredoxi	AT3G17670.1	( binding )
GRMZM2G179259	chr4	#N/A	#N/A	No	#N/A	#N/A	#N/A	#N/A
GRMZM2G154078	chr3	Vegetative cell wall protein gp1	0	No	#N/A	#N/A	#N/A	#N/A
GRMZM2G401294	chr3	Putative uncharacterized protein	0	No	Os04g0387600	Conserved hypothetical protein.";category "IV : Conserved hypothetical protein";GO_id "No significant hit available";InterPro_id "No significant hit available";Representative_sequence "AK063862")	AT3G48660.1	( unknown protein )
GRMZM2G099960	chr3	Putative uncharacterized protein	0	No	#N/A	#N/A	#N/A	#N/A
GRMZM2G027100	chr3	Putative uncharacterized protein	0	No	#N/A	#N/A	#N/A	#N/A
GRMZM2G471517	chr3	Putative uncharacterized protein	0	No	#N/A	#N/A	#N/A	#N/A
GRMZM2G145109	chr2	Putative uncharacterized protein	ATP binding; calcium ion binding; protein amino acid phosphorylation; protein serine/threonine kinase activity	No	Os09g0471200	EGF-like calcium-binding domain containing protein.";category "III : InterPro domain-containing protein";GO_id "GO:0004672 : protein kinase activity";GO_id "GO:0004674 : protein serine/threonine kinase activity";GO_id	AT1G21210.1	( WAK4 (wall associated kinase 4); ATP binding / calcium ion binding / protein kinase/ protein serine/threonine kinase )
GRMZM2G094930	chr3	Membrane protein	0	No	#N/A	#N/A	#N/A	#N/A
AC204539.4_FG002	chr2	Putative uncharacterized protein	0	No	Os09g0485800	Conserved hypothetical protein.";category "IV : Conserved hypothetical protein";GO_id "No significant hit available";InterPro_id "No significant hit available";Representative_sequence "AK108749")	#N/A	#N/A
GRMZM2G057223	chr3	Putative uncharacterized protein	0	No	Os07g0204100	Conserved hypothetical protein.";category "IV : Conserved hypothetical protein";GO_id "No significant hit available";InterPro_id "No significant hit available";Representative_sequence "J090040E21")	#N/A	#N/A
GRMZM2G364410	chr3	Putative uncharacterized protein	0	No	Os01g0153500	Protein of unknown function DUF674 family protein.";category "III : InterPro domain-containing protein";GO_id "No significant hit available";InterPro_id "IPR007750 : Protein of unknown function DUF674";Representative_	AT3G09110.1	( unknown protein )
GRMZM2G077375	chr3	cDNA clone:J013111A08, full insert sequence (Os01g0681000 protein) (Putative uncharacterized protein P0019E03.16)	0	No	Os01g0681000	Protein of unknown function UPF0089 family protein.";category "III : InterPro domain-containing protein";GO_id "GO:0005554 : molecular function unknown";InterPro_id "IPR004255 : Protein of unknown function UPF0089";In	AT3G49210.1	( unknown protein )
GRMZM2G425629	chr3	Late embryogenesis abundant protein, group 3	0	No	Os01g0705200	InterPro";category "III : InterPro domain-containing protein";GO_id "No signif	#N/A	#N/A
GRMZM2G112222	chr3	Putative uncharacterized protein	0	No	Os02g0286200	Lipase, class 3 family protein.";category "III : InterPro domain-containing protein";GO_id "GO:0004806 : triacylglycerol lipase activity";GO_id "GO:0006629 : lipid metabolism";InterPro_id "IPR002921 : Lipase, class 3"	AT4G10955.1	( lipase class 3 family protein )
GRMZM2G072652	chr3	#N/A	#N/A	No	#N/A	#N/A	#N/A	#N/A
GRMZM2G470454	chr3	POT family protein	membrane; oligopeptide transport; transporter activity	No	Os01g0872000	TGF-beta receptor, type I/II extracellular region family protein.";category "III : InterPro domain-containing protein";GO_id "GO:0005215 : transporter activity";GO_id "GO:0006857 : oligopeptide transport";GO_id "GO:00	AT1G72140.1	( proton-dependent oligopeptide transport (POT) family protein )
GRMZM2G137174	chr3	Putative uncharacterized protein	hydrolase activity; lipid metabolic process	No	Os01g0898500	Similar to Patatin (Fragment).";category "II : Similar to known protein";GO_id "GO:0006629 : lipid metabolism";InterPro_id "IPR002641 : Patatin";Representative_sequence "AK106563")	AT4G37050.1	( PLP4 (PATATIN-LIKE PROTEIN 4); nutrient reservoir )
GRMZM2G398407	chr3	Putative uncharacterized protein	0	No	Os11g0247500	Conserved hypothetical protein.";category "IV : Conserved hypothetical protein";GO_id "No significant hit available";InterPro_id "No significant hit available";Representative_sequence "AK110848")	#N/A	#N/A
GRMZM2G133121	chr3	Putative uncharacterized protein	0	No	Os01g0199900	Similar to Phosphoribosylaminoimidazole carboxylase catalytic subunit (EC 4.1.1.21) (AIR carboxylase) (AIRC).";category "II : Similar to known protein";GO_id "GO:0003824 : catalytic activity";GO_id "GO:0004638 : phosp	AT2G37690.1	( phosphoribosylaminoimidazole carboxylase, putative / AIR carboxylase, putative )
GRMZM2G055629	chr3	Putative uncharacterized protein	0	No	#N/A	#N/A	#N/A	#N/A
GRMZM2G587376	chr2	#N/A	#N/A	No	#N/A	#N/A	#N/A	#N/A
GRMZM2G108807	chr1	Actin-depolymerizing factor 6 (Putative uncharacterized protein)	actin binding; intracellular	No	Os03g0780400	Similar to Actin-depolymerizing factor 6 (ADF-6) (AtADF6).";category "II : Similar to known protein";GO_id "GO:0003779 : actin binding";GO_id "GO:0005622 : intracellular";InterPro_id "IPR002108 : Actin-binding, cofili	AT2G31200.1	( ADF6 (ACTIN DEPOLYMERIZING FACTOR 6); actin binding )
GRMZM2G160201	chr1	Putative uncharacterized protein	0	No	Os11g0187000	WD40-like domain containing protein.";category "III : InterPro domain-containing protein";GO_id "GO:0003723 : RNA binding";GO_id "GO:0003964 : RNA-directed DNA polymerase activity";GO_id "GO:0006278 : RNA-dependent DN	#N/A	#N/A
GRMZM2G063082	chr1	#N/A	#N/A	No	#N/A	#N/A	#N/A	#N/A
AC177897.2_FG022	chr1	Putative uncharacterized protein	0	No	Os07g0119400	Similar to Pectinesterase like protein.";category "II : Similar to known protein";GO_id "GO:0005507 : copper ion binding";GO_id "GO:0016491 : oxidoreductase activity";InterPro_id "IPR001117 : Multicopper oxidase, type	AT5G66920.1	( sks17 (SKU5 Similar 17); copper ion binding / oxidoreductase )
GRMZM2G445630	chr1	#N/A	#N/A	No	#N/A	#N/A	#N/A	#N/A
GRMZM2G414215	chr1	Os02g0614600 protein (Transport protein-like)	0	No	Os02g0614600	Protein of unknown function DUF869, plant family protein.";category "III : InterPro domain-containing protein";GO_id "No significant hit available";InterPro_id "IPR008587 : Protein of unknown function DUF869, plant";R	#N/A	#N/A
GRMZM2G016741	chr1	Putative uncharacterized protein	0	No	Os04g0364800	Barwin-related endoglucanase domain containing protein.";category "III : InterPro domain-containing protein";GO_id "No significant hit available";InterPro_id "IPR005132 : Rare lipoprotein A";InterPro_id "IPR009009 : B	#N/A	#N/A
GRMZM2G307222	chr1	Putative uncharacterized protein	0	No	Os04g0364800	Barwin-related endoglucanase domain containing protein.";category "III : InterPro domain-containing protein";GO_id "No significant hit available";InterPro_id "IPR005132 : Rare lipoprotein A";InterPro_id "IPR009009 : B	#N/A	#N/A
GRMZM2G162535	chr1	Putative uncharacterized protein	0	No	Os03g0206400	Conserved hypothetical protein.";category "IV : Conserved hypothetical protein";GO_id "No significant hit available";InterPro_id "No significant hit available";Representative_sequence "AK066494")	#N/A	#N/A
GRMZM2G382393	chr1	Auxin Efflux Carrier family protein	integral to membrane	No	Os09g0554300	Auxin Efflux Carrier family protein.";category "III : InterPro domain-containing protein";GO_id "GO:0005554 : molecular function unknown";GO_id "GO:0016021 : integral to membrane";InterPro_id "IPR004776 : Auxin Efflux	#N/A	#N/A
GRMZM2G071292	chr1	Putative uncharacterized protein	0	No	Os03g0194100	C2 calcium/lipid-binding region, CaLB domain containing protein.";category "III : InterPro domain-containing protein";GO_id "No significant hit available";InterPro_id "IPR000008 : C2";InterPro_id "IPR008973 : C2 calci	AT1G50570.2	( C2 domain-containing protein )
GRMZM2G437139	chr1	Putative uncharacterized protein	0	No	Os03g0285100	Conserved hypothetical protein.";category "IV : Conserved hypothetical protein";GO_id "No significant hit available";InterPro_id "No significant hit available";Representative_sequence "AK071764")	AT3G53470.1	( unknown protein )
GRMZM2G135892	chr1	Glutathione S-transferase, N-terminal domain containing protein (Putative uncharacterized protein)	cell redox homeostasis; electron carrier activity; protein disulfide oxidoreductase activity	No	Os08g0558200	Glutathione S-transferase, N-terminal domain containing protein.";category "III : InterPro domain-containing protein";GO_id "No significant hit available";InterPro_id "IPR012335 : Thioredoxin fold";InterPro_id "IPR004	AT5G03880.1	( electron carrier )
AC208564.3_FG004	chr1	M24 protein	nucleus; regulation of transcription, DNA-dependent; sequence-specific DNA binding; transcription factor activity	No	Os03g0753100	Transcription factor, MADS-box domain containing protein.";category "III : InterPro domain-containing protein";GO_id "GO:0003700 : transcription factor activity";GO_id "GO:0005634 : nucleus";GO_id "GO:0043565 : sequen	#N/A	#N/A
GRMZM2G304926	chr1	Expressed protein	0	No	#N/A	#N/A	#N/A	#N/A
GRMZM2G003699	chr1	Predicted CDS Pa_7_9840	nucleus; regulation of transcription; transcription factor activity	No	#N/A	#N/A	#N/A	#N/A
GRMZM2G077991	chr1	Ribosomal protein L37	ribosome; structural constituent of ribosome; translation	No	Os08g0128500	Similar to 60S ribosomal protein L37 (Fragment).";category "II : Similar to known protein";GO_id "GO:0003735 : structural constituent of ribosome";GO_id "GO:0005622 : intracellular";GO_id "GO:0005840 : ribosome";GO_id	AT3G16080.1	( 60S ribosomal protein L37 (RPL37C) )
GRMZM2G412418	chr1	Putative uncharacterized protein	intracellular protein transport; membrane	No	Os01g0707300	Similar to Vesicle transport v-SNARE 13 (AtVTI13) (Vesicle transport v-SNARE protein VTI13) (Vesicle soluble NSF attachment protein receptor 13).";category "II : Similar to known protein";GO_id "GO:0006886 : intracell	AT3G29100.1	( VTI13; SNARE binding / receptor )
GRMZM2G307210	chr1	Putative uncharacterized protein	0	No	#N/A	#N/A	#N/A	#N/A
GRMZM2G401975	chr10	OSIGBa0143N19.2 protein	extracellular region; sexual reproduction	No	Os04g0552200	Beta-expansin 5.";category "I : Identical to known rice protein";GO_id "GO:0005576 : extracellular region";GO_id "GO:0019953 : sexual reproduction";InterPro_id "IPR005795 : Major pollen allergen Lol pI";InterPro_id "I	AT1G65681.1	( FUNCTIONS IN: molecular_function unknown; INVOLVED IN: sexual reproduction; LOCATED IN: extracellular region; CONTAINS InterPro DOMAIN/s: Pollen allergen, N-terminal (InterPro:IPR014734), Rare lipoprotein A (InterPro:IPR005132), Pollen allergen/expansin
AC204539.4_FG001	chr2	Putative uncharacterized protein	0	No	Os09g0485800	Conserved hypothetical protein.";category "IV : Conserved hypothetical protein";GO_id "No significant hit available";InterPro_id "No significant hit available";Representative_sequence "AK108749")	#N/A	#N/A
GRMZM2G105233	chr2	#N/A	#N/A	No	Os01g0747800	VQ domain containing protein.";category "III : InterPro domain-containing protein";GO_id "No significant hit available";InterPro_id "IPR008889 : VQ";Representative_sequence "AK073166")	#N/A	#N/A
GRMZM2G348539	chr2	Putative uncharacterized protein	0	No	Os07g0119800	Protein of unknown function DUF538 family protein.";category "III : InterPro domain-containing protein";GO_id "No significant hit available";InterPro_id "IPR007493 : Protein of unknown function DUF538";Representative_	AT1G09310.1	( unknown protein )
GRMZM2G076212	chr2	Putative uncharacterized protein	ATP binding; protein amino acid phosphorylation; protein serine/threonine kinase activity	No	Os04g0655300	Protein kinase-like domain containing protein.";category "III : InterPro domain-containing protein";GO_id "GO:0004672 : protein kinase activity";GO_id "GO:0004674 : protein serine/threonine kinase activity";GO_id "GO:	AT4G32300.1	( SD2-5 (S-DOMAIN-2 5); carbohydrate binding / kinase/ protein kinase )
GRMZM2G046733	chr2	Putative uncharacterized protein	0	No	Os07g0119800	Protein of unknown function DUF538 family protein.";category "III : InterPro domain-containing protein";GO_id "No significant hit available";InterPro_id "IPR007493 : Protein of unknown function DUF538";Representative_	AT1G09310.1	( unknown protein )
GRMZM2G468747	chr2	Putative uncharacterized protein	0	No	Os07g0119800	Protein of unknown function DUF538 family protein.";category "III : InterPro domain-containing protein";GO_id "No significant hit available";InterPro_id "IPR007493 : Protein of unknown function DUF538";Representative_	AT1G09310.1	( unknown protein )
GRMZM2G334734	chr2	Putative uncharacterized protein	0	No	Os07g0119800	Protein of unknown function DUF538 family protein.";category "III : InterPro domain-containing protein";GO_id "No significant hit available";InterPro_id "IPR007493 : Protein of unknown function DUF538";Representative_	AT1G09310.1	( unknown protein )
GRMZM2G420280	chr2	B0308C03.2 protein (OSJNBa0084A10.13 protein)	regulation of transcription, DNA-dependent	No	Os04g0432100	GRAS transcription factor domain containing protein.";category "III : InterPro domain-containing protein";GO_id "No significant hit available";InterPro_id "IPR005202 : GRAS transcription factor";Representative_sequenc	AT1G63100.1	( scarecrow transcription factor family protein )
GRMZM2G108819	chr1	Putative uncharacterized protein	0	No	Os03g0780200	Conserved hypothetical protein.";category "IV : Conserved hypothetical protein";GO_id "No significant hit available";InterPro_id "No significant hit available";Representative_sequence "AK107920")	AT1G31335.1	( unknown protein )
GRMZM2G401983	chr10	Os05g0246300 protein	extracellular region; sexual reproduction	No	Os02g0658600	Similar to Beta-expansin (Fragment).";category "II : Similar to known protein";GO_id "GO:0005576 : extracellular region";GO_id "GO:0019953 : sexual reproduction";InterPro_id "IPR005795 : Major pollen allergen Lol pI";	AT2G45110.1	( ATEXPB4 (ARABIDOPSIS THALIANA EXPANSIN B4) )
GRMZM2G493160	chr4	Putative uncharacterized protein P0423B08.31	0	No	#N/A	#N/A	#N/A	#N/A
GRMZM2G086530	chr10	OSJNBa0086O06.19 protein	intracellular; zinc ion binding	No	Os11g0707300	Similar to Transcriptional regulator SUPERMAN.";category "II : Similar to known protein";GO_id "GO:0003676 : nucleic acid binding";GO_id "GO:0005634 : nucleus";GO_id "GO:0008270 : zinc ion binding";InterPro_id "IPR007	AT2G37740.1	( ZFP10 (ZINC-FINGER PROTEIN 10); nucleic acid binding / transcription factor/ zinc ion binding )
GRMZM2G107299	chr10	Putative uncharacterized protein	0	No	#N/A	#N/A	#N/A	#N/A
GRMZM2G088795	chr10	Acc oxidase	oxidoreductase activity	No	Os05g0149400	Similar to 1-aminocyclopropane-1-carboxylic acid oxidase.";category "II : Similar to known protein";GO_id "No significant hit available";InterPro_id "IPR005123 : 2OG-Fe(II) oxygenase";Representative_sequence "AK061064	AT1G77330.1	( 1-aminocyclopropane-1-carboxylate oxidase, putative / ACC oxidase, putative )
GRMZM2G072632	chr10	Auxin Efflux Carrier family protein	integral to membrane	No	Os09g0554300	Auxin Efflux Carrier family protein.";category "III : InterPro domain-containing protein";GO_id "GO:0005554 : molecular function unknown";GO_id "GO:0016021 : integral to membrane";InterPro_id "IPR004776 : Auxin Efflux	AT5G65980.1	( auxin efflux carrier family protein )
GRMZM2G074309	chr10	Terpene synthase 5	lyase activity; magnesium ion binding; metabolic process	No	Os01g0337100	Terpenoid cylases/protein prenyltransferase alpha-alpha toroid domain containing protein.";category "III : InterPro domain-containing protein";GO_id "GO:0008152 : metabolism";GO_id "GO:0016829 : lyase activity";InterP	AT3G14490.1	( terpene synthase/cyclase family protein )
GRMZM2G117319	chr10	Terpene synthase 4	lyase activity; magnesium ion binding; metabolic process	No	Os01g0337100	Terpenoid cylases/protein prenyltransferase alpha-alpha toroid domain containing protein.";category "III : InterPro domain-containing protein";GO_id "GO:0008152 : metabolism";GO_id "GO:0016829 : lyase activity";InterP	AT3G14490.1	( terpene synthase/cyclase family protein )
GRMZM2G038015	chr1	Putative uncharacterized protein	nucleus; protein dimerization activity; regulation of transcription, DNA-dependent; sequence-specific DNA binding; transcription factor activity	No	Os03g0306700	Eukaryotic transcription factor, DNA-binding domain containing protein.";category "III : InterPro domain-containing protein";GO_id "GO:0005634 : nucleus";GO_id "GO:0043565 : sequence-specific DNA binding";GO_id "GO:00	#N/A	#N/A
GRMZM2G112538	chr1	Putative uncharacterized protein (Pathogenesis-related protein 10)	defense response; response to biotic stimulus	No	Os03g0300400	Pathogen-related protein (JIOsPR10).";category "I : Identical to known rice protein";GO_id "No significant hit available";InterPro_id "IPR000916 : Bet v I allergen";Representative_sequence "AK121376")	#N/A	#N/A
GRMZM2G112524	chr1	Putative uncharacterized protein (Pathogenesis-related protein 10)	defense response; response to biotic stimulus	No	Os03g0300400	Pathogen-related protein (JIOsPR10).";category "I : Identical to known rice protein";GO_id "No significant hit available";InterPro_id "IPR000916 : Bet v I allergen";Representative_sequence "AK121376")	#N/A	#N/A
GRMZM2G112488	chr1	Putative uncharacterized protein (Pathogenesis-related protein 10)	defense response; response to biotic stimulus	No	Os03g0300400	Pathogen-related protein (JIOsPR10).";category "I : Identical to known rice protein";GO_id "No significant hit available";InterPro_id "IPR000916 : Bet v I allergen";Representative_sequence "AK121376")	#N/A	#N/A
GRMZM2G055070	chr10	Putative uncharacterized protein	nucleus; regulation of transcription, DNA-dependent; transcription factor activity	No	Os08g0173700	Similar to Ethylene-responsive transcription factor 4 (Ethylene-responsive element binding factor 4) (Related to APETALA-2 protein 5) (EREBP-4) (AtERF4).";Source_of_	AT1G12890.1	( AP2 domain-containing transcription factor, putative )
GRMZM2G041175	chr7	Putative uncharacterized protein (Senescence-associated protein DH)	integral to membrane	No	Os09g0425900	Similar to Senescence-associated protein 5.";category "II : Similar to known protein";GO_id "GO:0016021 : integral to membrane";InterPro_id "IPR000301 : CD9/CD37/CD63 antigen";Representative_sequence "AK061801")	AT2G23810.1	( TET8 (TETRASPANIN8) )
GRMZM2G051686	chr6	Os07g0541400 protein	ATP binding; protein amino acid phosphorylation; protein serine/threonine kinase activity	Yes	Os07g0541400	Similar to Receptor protein kinase.";category "II : Similar to known protein";GO_id "GO:0004672 : protein kinase activity";GO_id "GO:0004674 : protein serine/threonine kinase activity";GO_id "GO:0005524 : ATP binding"	AT4G23180.1	( CRK10 (CYSTEINE-RICH RLK10); ATP binding / kinase/ protein kinase/ protein serine/threonine kinase/ protein tyrosine kinase )
GRMZM2G129092	chr7	Pectinesterase inhibitor domain containing protein	enzyme inhibitor activity; pectinesterase activity	No	Os02g0689000	Pectinesterase inhibitor domain containing protein.";category "III : InterPro domain-containing protein";GO_id "GO:0004857 : enzyme inhibitor activity";GO_id "GO:0030599 : pectinesterase activity";InterPro_id "IPR0071	#N/A	#N/A
GRMZM2G088469	chr7	Putative uncharacterized protein	0	No	Os07g0204100	Conserved hypothetical protein.";category "IV : Conserved hypothetical protein";GO_id "No significant hit available";InterPro_id "No significant hit available";Representative_sequence "J090040E21")	#N/A	#N/A
GRMZM2G066636	chr7	Putative uncharacterized protein	catalytic activity; metabolic process	No	Os07g0634400	Pyrimidine 5-nucleotidase family protein.";category "III : InterPro domain-containing protein";GO_id "GO:0003824 : catalytic activity";GO_id "GO:0008152 : metabolism";InterPro_id "IPR005834 : Haloacid dehalogenase-lik	AT3G62040.1	( catalytic/ hydrolase )
GRMZM2G458494	chr7	Nitrate and chloride transporter	0	No	Os12g0484600	Nodulin-like domain containing protein.";category "III : InterPro domain-containing protein";GO_id "No significant hit available";InterPro_id "IPR010658 : Nodulin-like";Representative_sequence "AK121736")	AT2G39210.1	( nodulin family protein )
GRMZM2G000453	chr7	Putative uncharacterized protein	0	No	Os07g0564200	Conserved hypothetical protein.";category "IV : Conserved hypothetical protein";GO_id "No significant hit available";InterPro_id "No significant hit available";Representative_sequence "AK072771")	AT1G52855.1	( unknown protein )
GRMZM2G370473	chr7	Putative uncharacterized protein	small ribosomal subunit; structural constituent of ribosome; translation	No	Os01g0924400	Similar to Auxin-induced basic helix-loop-helix transcription factor.";category "II : Similar to known protein";GO_id "No significant hit available";InterPro_id "IPR005333 : TCP transcription factor";Representative_se	AT5G47320.1	( RPS19 (RIBOSOMAL PROTEIN S19); RNA binding )
GRMZM2G066290	chr7	Pyruvate kinase (EC 2.7.1.40)	glycolysis; magnesium ion binding; potassium ion binding; pyruvate kinase activity	No	Os07g0181000	Similar to Pyruvate kinase isozyme A, chloroplast precursor (EC 2.7.1.40).";category "II : Similar to known protein";GO_id "GO:0004743 : pyruvate kinase activity";GO_id "GO:0006096 : glycolysis";InterPro_id "IPR001697	AT3G22960.1	( PKP-ALPHA; pyruvate kinase )
GRMZM2G077162	chr7	Putative uncharacterized protein	0	No	#N/A	#N/A	#N/A	#N/A
GRMZM2G382273	chr7	Os07g0273700 protein	ATP binding; apoptosis; nucleus; protein binding; regulation of transcription, DNA-dependent; sequence-specific DNA binding; transcription factor activity	No	Os07g0273700	Transcriptional factor B3 family protein.";category "III : InterPro domain-containing protein";GO_id "GO:0003677 : DNA binding";GO_id "GO:0003700 : transcription factor activity";GO_id "GO:0005524 : ATP binding";GO_id	AT3G14460.1	( disease resistance protein (NBS-LRR class), putative )
GRMZM2G137233	chr7	Putative uncharacterized protein	0	No	Os06g0266100	Integrase, catalytic region domain containing protein.";category "III : InterPro domain-containing protein";GO_id "GO:0000785 : chromatin";GO_id "GO:0003677 : DNA binding";GO_id "GO:0003682 : chromatin binding";GO_id	#N/A	#N/A
GRMZM2G038388	chr7	Putative uncharacterized protein	0	No	Os04g0512900	Disease resistance protein family protein.";category "III : InterPro domain-containing protein";GO_id "GO:0005524 : ATP binding";GO_id "GO:0006915 : apoptosis";GO_id "GO:0006952 : defense response";GO_id "GO:0042829 :	AT3G14470.1	( disease resistance protein (NBS-LRR class), putative )
GRMZM2G381638	chr7	Putative uncharacterized protein	0	No	Os09g0421700	Zinc finger, C2H2-type domain containing protein.";category "III : InterPro domain-containing protein";GO_id "GO:0003676 : nucleic acid binding";GO_id "GO:0005634 : nucleus";GO_id "GO:0008270 : zinc ion binding";Inter	#N/A	#N/A
GRMZM2G013331	chr7	Ribosome inactivating protein	negative regulation of translation; rRNA N-glycosylase activity	No	Os03g0683300	Ribosome-inactivating protein family protein.";category "III : InterPro domain-containing protein";GO_id "GO:0017148 : negative regulation of protein biosynthesis";GO_id "GO:0030598 : rRNA N-glycosylase activity";Inte	#N/A	#N/A
GRMZM2G163535	chr7	Putative uncharacterized protein	0	No	Os09g0507300	Similar to L-ascorbate oxidase precursor (EC 1.10.3.3) (Ascorbase) (ASO).";category "II : Similar to known protein";GO_id "GO:0005507 : copper ion binding";GO_id "GO:0016491 : oxidoreductase activity";InterPro_id "IPR	AT4G39830.1	( L-ascorbate oxidase, putative )
GRMZM2G013220	chr7	Os11g0145400 protein (Putative uncharacterized protein) (Ubiquitin-like protein 5, putative, expressed) (cDNA, clone: J080308D02, full insert sequence)	protein modification process	No	Os12g0143150	Ubiquitin domain containing protein.";category "III : InterPro domain-containing protein";GO_id "GO:0006464 : protein modification";InterPro_id "IPR000626 : Ubiquitin";Representative_sequence "009-090-F09")	AT3G45180.1	( ubiquitin family protein )
GRMZM2G014988	chr6	Putative uncharacterized protein	0	No	#N/A	#N/A	#N/A	#N/A
GRMZM2G390009	chr6	Putative uncharacterized protein	0	No	Os09g0419500	Zinc finger, RING-type domain containing protein.";category "III : InterPro domain-containing protein";GO_id "GO:0005515 : protein binding";GO_id "GO:0008270 : zinc ion binding";InterPro_id "IPR002867 : Zinc finger, C	AT3G14250.1	( protein binding / zinc ion binding )
GRMZM2G082560	chr6	Plant viral-response family protein	0	Yes	Os09g0444800	Protein of unknown function DUF716 family protein.";category "III : InterPro domain-containing protein";GO_id "No significant hit available";InterPro_id "IPR006904 : Protein of unknown function DUF716";Representative_	AT1G55240.1	( unknown protein )
GRMZM2G161761	chr6	Putative uncharacterized protein	0	Yes	#N/A	#N/A	#N/A	#N/A
GRMZM2G009792	chr6	Drought inducible 22 kD protein	response to stress	Yes	#N/A	#N/A	#N/A	#N/A
GRMZM2G143669	chr4	Putative uncharacterized protein	binding; metabolic process; oxidoreductase activity	No	Os04g0531900	Glucose/ribitol dehydrogenase family protein.";category "III : InterPro domain-containing protein";GO_id "GO:0008152 : metabolism";GO_id "GO:0016491 : oxidoreductase activity";InterPro_id "IPR002198 : Short-chain dehy	AT1G01800.1	( short-chain dehydrogenase/reductase (SDR) family protein )
GRMZM2G077140	chr7	Putative uncharacterized protein	0	No	#N/A	#N/A	#N/A	#N/A
GRMZM2G400497	chr8	Chitinase	cell wall macromolecule catabolic process; chitin catabolic process; chitinase activity	No	Os01g0287600	Similar to Seed chitinase-c.";category "II : Similar to known protein";GO_id "GO:0004568 : chitinase activity";GO_id "GO:0006032 : chitin catabolism";GO_id "GO:0016998 : cell wall catabolism";InterPro_id "IPR000726 :	AT1G02360.1	( chitinase, putative )
GRMZM2G036349	chr9	PnFL-2	0	No	#N/A	#N/A	#N/A	#N/A
GRMZM2G095689	chr9	Putative uncharacterized protein	0	No	Os03g0187400	Zinc finger, FYVE/PHD-type domain containing protein.";category "III : InterPro domain-containing protein";GO_id "GO:0008270 : zinc ion binding";InterPro_id "IPR011011 : Zinc finger, FYVE/PHD-type";Representative_sequ	#N/A	#N/A
GRMZM2G008066	chr9	Putative uncharacterized protein	0	No	Os07g0209100	Similar to Seed imbibition protein (Fragment).";category "II : Similar to known protein";GO_id "No significant hit available";InterPro_id "IPR008811 : Raffinose synthase";Representative_sequence "AK120944")	AT3G57520.1	( AtSIP2 (Arabidopsis thaliana seed imbibition 2); hydrolase, hydrolyzing O-glycosyl compounds )
GRMZM2G111711	chr9	WRKY transcription factor 28	nucleus; regulation of transcription, DNA-dependent; sequence-specific DNA binding; transcription factor activity	No	Os06g0649000	Similar to WRKY transcription factor 28.";category "II : Similar to known protein";GO_id "GO:0003700 : transcription factor activity";GO_id "GO:0005634 : nucleus";GO_id "GO:0043565 : sequence-specific DNA binding";GO_	AT1G80840.1	( WRKY40; transcription factor )
GRMZM2G172396	chr8	Putative uncharacterized protein	0	No	Os01g0138300	Protein kinase-like domain containing protein.";category "III : InterPro domain-containing protein";GO_id "GO:0004672 : protein kinase activity";GO_id "GO:0004674 : protein serine/threonine kinase activity";GO_id "GO:	AT1G66910.1	( protein kinase, putative )
GRMZM2G139160	chr8	C2H2 zinc finger protein	0	No	Os01g0785900	Zinc finger, C2H2-type domain containing protein.";category "III : InterPro domain-containing protein";GO_id "GO:0003676 : nucleic acid binding";GO_id "GO:0005634 : nucleus";GO_id "GO:0008270 : zinc ion binding";Inter	AT5G54630.1	( zinc finger protein-related )
GRMZM2G322952	chr8	#N/A	#N/A	No	#N/A	#N/A	#N/A	#N/A
GRMZM2G440125	chr8	RING-H2 finger protein ATL5A	protein binding; zinc ion binding	No	Os01g0822800	Similar to RING-H2 finger protein ATL3C.";category "II : Similar to known protein";GO_id "GO:0005515 : protein binding";GO_id "GO:0008270 : zinc ion binding";InterPro_id "IPR001841 : Zinc finger, RING-type";Representa	AT5G05280.1	( zinc finger (C3HC4-type RING finger) family protein )
GRMZM2G336557	chr8	Putative uncharacterized protein	0	No	Os01g0836900	Conserved hypothetical protein.";category "IV : Conserved hypothetical protein";GO_id "No significant hit available";InterPro_id "No significant hit available";Representative_sequence "AK064231")	AT2G39370.1	( unknown protein )
GRMZM2G083285	chr7	Putative uncharacterized protein	0	No	#N/A	#N/A	#N/A	#N/A
AC234160.1_FG002	chr8	Putative uncharacterized protein	0	No	Os06g0649900	Phospholipase D/Transphosphatidylase domain containing protein.";category "III : InterPro domain-containing protein";GO_id "GO:0003824 : catalytic activity";GO_id "GO:0008152 : metabolism";InterPro_id "IPR001736 : Pho	AT5G59970.1	( histone H4 )
GRMZM2G066978	chr6	Putative uncharacterized protein (cDNA clone:001-031-D12, full insert sequence) (cDNA clone:001-104-D03, full insert sequence)	0	Yes	S45168	0	#N/A	#N/A
GRMZM2G084369	chr8	Putative uncharacterized protein (Putative calcium dependent protein kinase)	ATP binding; calcium ion binding; protein amino acid phosphorylation; protein serine/threonine kinase activity	No	Os05g0467000	Similar to Calcium-dependent protein kinase.";category "II : Similar to known protein";GO_id "GO:0004672 : protein kinase activity";GO_id "GO:0004674 : protein serine/threonine kinase activity";GO_id "GO:0005509 : cal	AT3G51850.1	( CPK13; ATP binding / calcium ion binding / calmodulin-dependent protein kinase/ kinase/ protein kinase/ protein serine/threonine kinase/ protein tyrosine kinase )
GRMZM2G146004	chr8	Protein induced upon tuberization	response to stress	No	#N/A	#N/A	#N/A	#N/A
GRMZM2G096868	chr7	Putative uncharacterized protein (Putative uncharacterized protein OSJNBb0052C09.3)	0	No	Os02g0129000	Conserved hypothetical protein.";category "IV : Conserved hypothetical protein";GO_id "No significant hit available";InterPro_id "No significant hit available";Representative_sequence "Os02g0129000")	#N/A	#N/A
AC202110.3_FG004	chr7	PDR-like ABC transporter	ATP binding; ATPase activity; membrane	No	#N/A	#N/A	#N/A	#N/A
GRMZM2G417609	chr7	#N/A	#N/A	No	#N/A	#N/A	#N/A	#N/A
GRMZM2G055009	chr7	Putative uncharacterized protein	0	No	AK106323	0	#N/A	#N/A
GRMZM2G169991	chr7	Ribosomal protein-like	ribosome	No	Os04g0286500	Homeodomain-like containing protein.";category "III : InterPro domain-containing protein";GO_id "GO:0003677 : DNA binding";GO_id "GO:0005634 : nucleus";InterPro_id "IPR001005 : Myb, DNA-binding";InterPro_id "IPR009057	AT3G47680.1	( DNA binding )
GRMZM2G117281	chr7	Putative uncharacterized protein	0	No	#N/A	#N/A	#N/A	#N/A
AC234160.1_FG003	chr8	Os01g0508000 protein (Putative beta-glucosidase)	carbohydrate metabolic process; cation binding; hydrolase activity, hydrolyzing O-glycosyl compounds	No	Os01g0508000	Similar to Beta-glucosidase.";category "II : Similar to known protein";GO_id "GO:0005975 : carbohydrate metabolism";InterPro_id "IPR001360 : Glycoside hydrolase, family 1";InterPro_id "IPR011047 : Quinonprotein alcoho	AT3G18080.1	( BGLU44 (B-S GLUCOSIDASE 44); (R)-amygdalin beta-glucosidase/ 4-methylumbelliferyl-beta-D-glucopyranoside beta-glucosidase/ beta-gentiobiose beta-glucosidase/ cellobiose glucosidase/ esculin beta-glucosidase/ hydrolase, hydrolyzing O-glycosyl compounds )
GRMZM2G067485	chr4	Bowman-Birk type trypsin inhibitor	extracellular region; serine-type endopeptidase inhibitor activity	No	Os03g0823400	Similar to Bowman-Birk type trypsin inhibitor (WTI).";category "II : Similar to known protein";GO_id "GO:0004867 : serine-type endopeptidase inhibitor activity";GO_id "GO:0005576 : extracellular region";InterPro_id "I	#N/A	#N/A
GRMZM2G156578	chr6	Putative uncharacterized protein	0	Yes	Os06g0165800	Similar to Caffeoyl-CoA 3-O-methyltransferase (Fragment).";category "II : Similar to known protein";GO_id "GO:0008171 : O-methyltransferase activity";GO_id "GO:0008757 : S-adenosylmethionine-dependent methyltransferas	AT4G34050.1	( caffeoyl-CoA 3-O-methyltransferase, putative )
GRMZM2G050833	chr5	Histone H2A	DNA binding; nucleosome; nucleosome assembly; nucleus	No	Os03g0743400	Q9SNZ3";category "II : Similar to known protein";GO_id "GO:0000786 : nucleosome";GO_id "GO:0003677 : DNA binding";GO_	AT3G54560.1	( HTA11; DNA binding )
GRMZM2G105417	chr5	Putative uncharacterized protein P0020D05.39 (Putative uncharacterized protein P0025F02.10)	0	No	Os04g0450000	Zinc finger, FYVE/PHD-type domain containing protein.";category "III : InterPro domain-containing protein";GO_id "GO:0008270 : zinc ion binding";InterPro_id "IPR011011 : Zinc finger, FYVE/PHD-type";Representative_sequ	#N/A	#N/A
GRMZM2G171565	chr5	Putative uncharacterized protein	0	No	#N/A	#N/A	#N/A	#N/A
AC210009.3_FG008	chr5	#N/A	#N/A	No	#N/A	#N/A	#N/A	#N/A
GRMZM2G386817	chr5	Putative uncharacterized protein	0	No	Os02g0509500	Conserved hypothetical protein.";category "IV : Conserved hypothetical protein";GO_id "No significant hit available";InterPro_id "No significant hit available";Representative_sequence "AK105187")	AT3G27030.1	( unknown protein )
GRMZM2G350471	chr5	Putative uncharacterized protein	0	No	#N/A	#N/A	#N/A	#N/A
GRMZM2G054422	chr5	#N/A	#N/A	No	#N/A	#N/A	#N/A	#N/A
GRMZM2G132384	chr5	#N/A	#N/A	No	#N/A	#N/A	#N/A	#N/A
AC195458.3_FG001	chr5	#N/A	#N/A	No	#N/A	#N/A	#N/A	#N/A
GRMZM2G382009	chr5	Putative uncharacterized protein (Putative uncharacterized protein P0575F10.24)	response to wounding; serine-type endopeptidase inhibitor activity	No	#N/A	#N/A	#N/A	#N/A
GRMZM2G376103	chr5	Putative uncharacterized protein P0487D09.31	0	No	#N/A	#N/A	#N/A	#N/A
GRMZM2G093076	chr4	Germin-like protein subfamily 1 member 11	apoplast; manganese ion binding; nutrient reservoir activity	No	Os12g0154700	Similar to Nectarin 1 precursor (EC 1.15.1.1) (Superoxide dismutase [Mn]).";category "II : Similar to known protein";GO_id "GO:0045735 : nutrient reservoir activity";InterPro_id "IPR001929 : Germin";InterPro_id "IPR00	AT5G39110.1	( germin-like protein, putative )
GRMZM2G436705	chr4	#N/A	#N/A	No	#N/A	#N/A	#N/A	#N/A
GRMZM2G419994	chr4	Wound induced protein	0	No	Os02g0160900	Conserved hypothetical protein.";category "IV : Conserved hypothetical protein";GO_id "No significant hit available";InterPro_id "No significant hit available";Representative_sequence "J075127G12")	#N/A	#N/A
GRMZM2G421240	chr4	Putative uncharacterized protein	0	No	Os02g0176400	Protein of unknown function DUF872, eukaryotic family protein.";category "III : InterPro domain-containing protein";GO_id "No significant hit available";InterPro_id "IPR008590 : Protein of unknown function DUF872, euk	AT4G29850.1	( unknown protein )
GRMZM2G119578	chr4	Putative uncharacterized protein	carbohydrate binding; carbohydrate metabolic process; isomerase activity	No	Os02g0176900	Aldose 1-epimerase family protein.";category "III : InterPro domain-containing protein";GO_id "GO:0004034 : aldose 1-epimerase activity";GO_id "GO:0006012 : galactose metabolism";InterPro_id "IPR008183 : Aldose 1-epim	AT5G57330.1	( aldose 1-epimerase family protein )
GRMZM2G009854	chr4	#N/A	#N/A	No	#N/A	#N/A	#N/A	#N/A
GRMZM2G452453	chr4	Putative uncharacterized protein	0	No	#N/A	#N/A	#N/A	#N/A
AC212343.3_FG002	chr4	Plant integral membrane protein TIGR01569 containing protein (Putative uncharacterized protein)	0	No	#N/A	#N/A	#N/A	#N/A
GRMZM2G098527	chr4	Putative uncharacterized protein	0	No	Os08g0512900	Conserved hypothetical protein.";category "IV : Conserved hypothetical protein";GO_id "No significant hit available";InterPro_id "No significant hit available";Representative_sequence "J090030E24")	AT2G33585.1	( unknown protein )
GRMZM2G029087	chr5	Putative uncharacterized protein	0	No	Os02g0125300	Bax inhibitor-1 (BI-1) (OsBI-1).";category "I : Identical to known rice protein";GO_id "GO:0016021 : integral to membrane";GO_id "GO:0043066 : negative regulation of apoptosis";InterPro_id "IPR006214 : Protein of unkn	AT5G47120.1	( ATBI1 (BAX INHIBITOR 1) )
GRMZM2G141325	chr6	Meiosis 5	0	No	Os06g0553200	Conserved hypothetical protein.";category "IV : Conserved hypothetical protein";GO_id "No significant hit available";InterPro_id "No significant hit available";Representative_sequence "AK060896")	#N/A	#N/A
GRMZM2G150524	chr6	Putative uncharacterized protein	0	Yes	#N/A	#N/A	#N/A	#N/A
GRMZM2G121024	chr6	ATFP3	metal ion binding; metal ion transport	Yes	Os08g0441700	Peptidase aspartic, catalytic domain containing protein.";category "III : InterPro domain-containing protein";GO_id "No significant hit available";InterPro_id "IPR009007 : Peptidase aspartic, catalytic";Representative	AT5G50740.3	( metal ion binding )
GRMZM2G134020	chr6	Putative uncharacterized protein	0	Yes	Os12g0111600	Hypoxia induced protein conserved region family protein.";category "III : InterPro domain-containing protein";GO_id "No significant hit available";InterPro_id "IPR007667 : Hypoxia induced protein conserved region";Rep	#N/A	#N/A
GRMZM2G003461	chr6	Putative MURBZC	0	Yes	#N/A	#N/A	#N/A	#N/A
GRMZM2G098226	chr6	#N/A	#N/A	No	#N/A	#N/A	#N/A	#N/A
GRMZM2G129166	chr6	Putative uncharacterized protein	0	No	Os05g0487300	Conserved hypothetical protein.";category "IV : Conserved hypothetical protein";GO_id "No significant hit available";InterPro_id "No significant hit available";Representative_sequence "AK062926")	#N/A	#N/A
AC213621.5_FG002	chr6	Putative uncharacterized protein	0	No	Os05g0459600	Protein of unknown function DUF246, plant family protein.";category "III : InterPro domain-containing protein";GO_id "No significant hit available";InterPro_id "IPR004348 : Protein of unknown function DUF246, plant";R	AT2G01480.1	( unknown protein )
GRMZM2G137326	chr6	Putative uncharacterized protein	0	No	#N/A	#N/A	#N/A	#N/A
GRMZM2G062527	chr6	GAST1 protein	0	No	Os05g0376800	Gibberellin regulated protein family protein.";category "III : InterPro domain-containing protein";GO_id "No significant hit available";InterPro_id "IPR003854 : Gibberellin regulated protein";Representative_sequence "	AT1G74670.1	( gibberellin-responsive protein, putative )
GRMZM2G175875	chr5	#N/A	#N/A	No	#N/A	#N/A	#N/A	#N/A
GRMZM2G331316	chr6	Putative uncharacterized protein	0	No	#N/A	#N/A	#N/A	#N/A
GRMZM2G406758	chr9	Os06g0238000 protein (Arm repeat-containing protein-like)	binding; protein ubiquitination; ubiquitin ligase complex; ubiquitin-protein ligase activity	No	Os06g0238000	U box domain containing protein.";category "III : InterPro domain-containing protein";GO_id "GO:0000151 : ubiquitin ligase complex";GO_id "GO:0004842 : ubiquitin-protein ligase activity";GO_id "GO:0005488 : binding";G	AT5G62560.1	( armadillo/beta-catenin repeat family protein / U-box domain-containing protein )
GRMZM2G179616	chr6	Os06g0554200 protein (Putative uncharacterized protein P0427B07.43)	0	No	Os06g0554200	Protein of unknown function DUF1677, plant family protein.";category "III : InterPro domain-containing protein";GO_id "No significant hit available";InterPro_id "IPR012876 : Protein of unknown function DUF1677, plant"	AT5G25840.1	( unknown protein )
GRMZM2G458761	chr6	Putative uncharacterized protein	0	No	Os06g0694800	Conserved hypothetical protein.";category "IV : Conserved hypothetical protein";GO_id "No significant hit available";InterPro_id "No significant hit available";Representative_sequence "AK070249")	#N/A	#N/A
GRMZM2G021155	chr6	Os06g0694800 protein (Putative uncharacterized protein) (cDNA clone:J023043D01, full insert sequence) (Putative uncharacterized protein P0550B04.34) (Putative uncharacterized protein P0622F03.9)	0	No	Os06g0694800	Conserved hypothetical protein.";category "IV : Conserved hypothetical protein";GO_id "No significant hit available";InterPro_id "No significant hit available";Representative_sequence "AK070249")	#N/A	#N/A
GRMZM2G121840	chr5	Putative uncharacterized protein	methylation; methyltransferase activity; nucleic acid binding	No	Os03g0824200	Putative methylase family protein.";category "III : InterPro domain-containing protein";GO_id "GO:0008168 : methyltransferase activity";GO_id "GO:0008757 : S-adenosylmethionine-dependent methyltransferase activity";In	AT3G13440.1	( methyltransferase/ nucleic acid binding )
GRMZM2G362609	chr5	Putative uncharacterized protein	0	No	#N/A	#N/A	#N/A	#N/A
GRMZM2G074222	chr5	Putative uncharacterized protein	0	No	Os08g0544300	Reverse transcriptase, RNA-dependent DNA polymerase family protein.";category "III : InterPro domain-containing protein";GO_id "No significant hit available";InterPro_id "IPR013103 : Reverse transcriptase, RNA-depende	#N/A	#N/A
AC190834.3_FG005	chr5	OSJNBa0088A01.10 protein	0	No	Os02g0684200	Conserved hypothetical protein.";category "IV : Conserved hypothetical protein";GO_id "No significant hit available";InterPro_id "No significant hit available";Representative_sequence "Os02g0684200")	AT5G37030.1	( tRNA-splicing endonuclease positive effector-related )
GRMZM2G554962	chr5	Putative uncharacterized protein	0	No	Os04g0444700	SAM (and some other nucleotide) binding motif domain containing protein.";category "III : InterPro domain-containing protein";GO_id "GO:0008757 : S-adenosylmethionine-dependent methyltransferase activity";InterPro_id	AT4G01240.1	( unknown protein )
GRMZM2G017869	chr5	Putative uncharacterized protein	hydrolase activity, acting on ester bonds; lipid metabolic process	No	Os02g0816200	Lipolytic enzyme, G-D-S-L family protein.";category "III : InterPro domain-containing protein";GO_id "GO:0006629 : lipid metabolism";InterPro_id "IPR001087 : Lipolytic enzyme, G-D-S-L";Representative_sequence "AK06024	AT5G33370.1	( GDSL-motif lipase/hydrolase family protein )
GRMZM2G128358	chr5	Putative uncharacterized protein	0	No	Os02g0788500	Conserved hypothetical protein.";category "IV : Conserved hypothetical protein";GO_id "No significant hit available";InterPro_id "No significant hit available";Representative_sequence "AK061452")	AT3G09250.1	( DNA binding / nuclease )
GRMZM2G390498	chr6	Superoxide dismutase (EC 1.15.1.1)	metal ion binding; oxidation reduction; superoxide dismutase activity; superoxide metabolic process	No	Os06g0143000	Iron-superoxide dismutase (EC 1.15.1.1).";category "I : Identical to known rice protein";GO_id "GO:0004784 : superoxide dismutase activity";GO_id "GO:0006801 : superoxide metabolism";GO_id "GO:0046872 : metal ion bind	AT5G23310.1	( FSD3 (FE SUPEROXIDE DISMUTASE 3); superoxide dismutase )
aYes indicates that gene is located within 2.6Mb deletion on chromosome 6
b use ORF of maize filter gene search against rice gene builder 4 Representative transcripts, set alignment E-value cut of 1E-10, pick best one				http://rapdb.dna.affrc.go.jp/rapdownload/rep.gff
c use ORF of maize filter gene search against TAIR9 pep, set alignment E-value cut of 1E-10, pick best one				TAIR9_pep_20090619
